# Supplementary material for: Plant Defense Stimulator Mediated Defense Activation Is Affected by Nitrate Fertilization and Developmental Stage in Arabidopsis thaliana
Source: Front Plant Sci. 2020 May 26;11:583. doi: 10.3389/fpls.2020.00583 (PMC7264385; doi:10.3389/fpls.2020.00583)
Supplement: Supplementary file 2 [file Table_1.XLSX]

## Sheet: Feuil1 (3)
	SupplementaryTable 1. Verly et al 2020: Mineral compostion of nutritional solution
		2 mM NO3- Solution	10 mM NO3- Solution	26 mM NO3- Solution
		mM	mM	mM
	KH2PO4	0.25	0.25	0.25
	MgSO4.7H2O	0.249523	0.249523	0.249523
	KNO3	1.7505	5	21
	CaN2O6.4H2O	0.125	2.49841	2.49841
	CaCl2.2H2O	0.125
	NaCl		0.200342
		µM	µM	µM
	(NH4)6Mo7O24	0.04	0.04	0.04
	H3BO3	24.3	24.3	24.3
	MnSO4	11.8	11.8	11.8
	ZnSO4	3.48	3.48	3.48
	Sequestrene 138 FE 100 Syngenta)	0.001%	0.001%	0.001%
